# Supplementary material for: Cocoa Nanoparticles to Improve the Physicochemical and Functional Properties of Whey Protein-Based Films to Extend the Shelf Life of Muffins
Source: Foods. 2021 Nov 3;10(11):2672. doi: 10.3390/foods10112672 (PMC8622579; doi:10.3390/foods10112672)
Supplement: Supplementary file 1 [file foods-10-02672-s001.zip]

Archive with 1 entries (1 files):
- foods-1386962-supplementary.pdf
